# Supplementary material for: Role of Sex on the Genetic Susceptibility to Childhood Asthma in Latinos and African Americans
Source: J Pers Med. 2021 Nov 3;11(11):1140. doi: 10.3390/jpm11111140 (PMC8625344; doi:10.3390/jpm11111140)
Supplement: Supplementary file 1 [file jpm-11-01140-s001.zip]

Archive with 2 entries (2 files):
- 2_Supplementary_materials_Espuela-Ortiz_et_al_GWAS_sex_asthma_JPM.xlsx
- jpm-1402833-Figure S1.pdf
